# Supplementary material for: The CORTEX Project: A Pre–Post Randomized Controlled Feasibility Trial Evaluating the Efficacy of a Computerized Cognitive Remediation Therapy Program for Adult Inpatients with Anorexia Nervosa
Source: J Pers Med. 2025 Sep 8;15(9):430. doi: 10.3390/jpm15090430 (PMC12470611; doi:10.3390/jpm15090430)
Supplement: Supplementary file 1 [file jpm-15-00430-s001.zip]

Archive with 1 entries (1 files):
- jpm-3756683-supplementary.pdf
